# Supplementary material for: Microglia-Derived Olfactomedin-like 3 Promotes Pro-Tumorigenic Microglial Function and Malignant Features of Glioma Cells
Source: Int J Mol Sci. 2021 Dec 2;22(23):13052. doi: 10.3390/ijms222313052 (PMC8657851; doi:10.3390/ijms222313052)
Supplement: Supplementary file 1 [file ijms-22-13052-s001.zip]

Archive with 1 entries (1 files):
- ijms-1465229-supplementary.pdf
